# Supplementary material for: Importin β1 Mediates Nuclear Entry of EIN2C to Confer the Phloem-Based Defense against Aphids
Source: Int J Mol Sci. 2023 May 10;24(10):8545. doi: 10.3390/ijms24108545 (PMC10217940; doi:10.3390/ijms24108545)
Supplement: Supplementary file 1 [file ijms-24-08545-s001.zip]

Archive with 1 entries (1 files):
- ijms-2339403-supplementary.pdf
